# Supplementary material for: Immortal-time bias in older vs younger age groups: a simulation study with application to a population-based cohort of patients with colon cancer
Source: Br J Cancer. 2023 Feb 9;128(8):1521–8. doi: 10.1038/s41416-023-02187-0 (PMC10070415; doi:10.1038/s41416-023-02187-0)
Supplement: Supplementary file 3 — Supplemental Material 3 - CORECTR Analysis code [file 41416_2023_2187_MOESM3_ESM.txt]

####################################################
#  Supplemental Material 3 - CORECTR Analysis Code
####################################################

##### ESTIMATING EFFECT OF SURGERY USING THE FOUR APPROACHES DESCRIBED IN PILLERON ET AL.

# Patients diagnosed with stage IV colon cancer between 1 Jan 2014 and 31 Dec 2017, 
# aged 50-84, recorded in CORECT-R data

# Variables in MyData dataset
# surgery: 0 - no surgery, 1 - receive surgery (incl. major surgery, xxxx)
# timetosurgery: number of days elapsed beween cancer diagnosis date and date of surgery
# futime: number of days elapsed between date of cancer diagnosis and date of death 
# or date of censoring (365 days)
# status: 0 - alive, 1 - dead
# sex: 1 - males, 2 - females
# deprivation: 2015 IMD: 1 - less deprived , 5 - most deprived
# charlson.c: charlson comorbidity index categorised into 0, 1, 2, 3+
# Age: in years
# Ethnicity: White; Non-White
# Agegp: "[50,75)" and "[75,84]"

####

# Recode all surgeries occuring after 6 months as "no surgery" & recode time to surgery accordingly
MyDat <- MyData
MyDat$surg <- ifelse(MyDat$timetosurgery>182 | is.na(MyDat$timetosurgery),0,1)
MyDat$timetosurg <- ifelse(MyDat$timetosurgery>182,NA,MyDat$timetosurgery)


# Naive approach
naive_cox <- function(MyDat){
  
  dat_y <- MyDat[MyDat$Agegp=="[50,75)",]
  dat_o <- MyDat[MyDat$Agegp=="[75,84]",]
  
  # Run Cox models
  naive_y <- coxph(Surv(futime,status)~ surg + ns(age,knots=median(dat_y$age),Boundary.knots = quantile(dat_y$age,c(0.10,0.9)))
                   + sex + as.factor(deprivation) + as.factor(charlson.c) + as.factor(eth)
                   , data=dat_y)
  
  naive_o <- coxph(Surv(futime,status)~ surg+ ns(age,knots=median(dat_o$age),Boundary.knots = quantile(dat_o$age,c(0.10,0.9))) 
                   + sex + as.factor(deprivation) + as.factor(charlson.c) + as.factor(eth)
                   , data=dat_o)
  
  # Estimate effect of surgery i.e difference in 1-year OS between treated in untreated in young and old
  
  # Creation of 2 datasets for each age group
  d0_y <- d1_y <- dat_y
  d0_o <- d1_o <- dat_o
  
  # In all datasets we consider all patients died at 1 year
  d0_y$status <- d1_y$status <- d0_o$status <- d1_o$status <- 1
  
  d0_y$futime <- d1_y$futime <- d0_o$futime <- d1_o$futime <- 365
  
  # 1 dataset will include only untreated
  d0_y$surg <- d0_o$surg <- 0
  
  # 1 dataset will include only treated
  d1_y$surg <- d1_o$surg <- 1
  
  # Predictions for each individuals in all datasets
  d0_y$pred <- exp(-predict(naive_y,newdata=d0_y,type="expected"))
  d1_y$pred <- exp(-predict(naive_y,newdata=d1_y,type="expected"))
  
  d0_o$pred <- exp(-predict(naive_o,newdata=d0_o,type="expected"))
  d1_o$pred <- exp(-predict(naive_o,newdata=d1_o,type="expected"))
  
  # Difference in 1-year OS
  
  diff_y <- mean(d0_y$pred) - mean(d1_y$pred)
  
  diff_o <- mean(d0_o$pred) - mean(d1_o$pred)
  
  res.naive        <- round(c(mean(d0_y$pred),mean(d1_y$pred),mean(d0_o$pred),mean(d1_o$pred),diff_y,diff_o)*100,1)
  names(res.naive) <- c("Y-Naiv-0","Y-Naiv-1","O-Naiv-0","O-Naiv-1","Y-diff-Naiv","O-diff-Naiv")
  
  return(res.naive)
}
# Time-dependent Cox

dep_cox <- function(MyDat){
  # Preparation of dataset for analysis
  # Create different rows for each patient corresponding to each sequence of time between 2 events
  
  t_events<- sort(unique(MyDat$futime))
  
  MyDat$Tstart <- 0
  
  data.long <- survSplit(MyDat,cut=t_events,end="futime",start="Tstart",event="status",id="id") # create 1 row by events time
  
  data.long$ttt_varying <- ifelse(data.long$surg==1 & data.long$Tstart>=data.long$timetosurg,1,0)
  
  data.long_y <- data.long[data.long$Agegp=="[50,75)",]
  data.long_o <- data.long[data.long$Agegp=="[75,84]",]
  
  # # Run Cox models in both young and old
  
  dep_cox_y <- coxph(Surv(Tstart,futime,status)~ ttt_varying + ns(age,knots=median(data.long_y$age),Boundary.knots = quantile(data.long_y$age,c(0.1,0.9))) 
                     + sex + as.factor(deprivation) + as.factor(charlson.c) + as.factor(eth)
                     ,ties = "efron", data=data.long_y)
  
  dep_cox_o <- coxph(Surv(Tstart,futime,status)~ ttt_varying + ns(age,knots=median(data.long_o$age),Boundary.knots = quantile(data.long_o$age,c(0.1,0.9))) 
                     + sex + as.factor(deprivation) + as.factor(charlson.c) + as.factor(eth)
                     ,ties = "efron" , data=data.long_o)
  
  # Estimating the effect (same function created for the naive approach)
  # Creation of 2 datasets for each age group
  d0_y <- d1_y <- MyDat[MyDat$Agegp=="[50,75)",]
  d0_o <- d1_o <- MyDat[MyDat$Agegp=="[75,84]",]
  
  # In all datasets we consider all patients died at 1 year
  d0_y$status <- d1_y$status <- d0_o$status <- d1_o$status <- 1
  
  d0_y$futime <- d1_y$futime <- d0_o$futime <- d1_o$futime <- 365
  
  # 1 dataset will include only untreated
  d0_y$ttt_varying <- d0_o$ttt_varying <- 0
  
  # 1 dataset will include only treated
  d1_y$ttt_varying <- d1_o$ttt_varying <- 1
  
  # Predictions for each individuals in all datasets
  d0_y$pred <- exp(-predict(dep_cox_y,newdata=d0_y,type="expected")) # in younger untreated patients
  d1_y$pred <- exp(-predict(dep_cox_y,newdata=d1_y,type="expected")) # in youngertreated  patients
  
  d0_o$pred <- exp(-predict(dep_cox_o,newdata=d0_o,type="expected")) # in older untreated patients
  d1_o$pred <- exp(-predict(dep_cox_o,newdata=d1_o,type="expected")) # in older treated patients
  
  # Difference in 1-year OS
  diff_y <- mean(d0_y$pred) - mean(d1_y$pred)  # in younger patients
  diff_o <- mean(d0_o$pred) - mean(d1_o$pred)  # in older patients
  
  res.dep        <- round(c(mean(d0_y$pred),mean(d1_y$pred),mean(d0_o$pred),mean(d1_o$pred),diff_y,diff_o)*100,1)
  names(res.dep) <- c("Y-DEP-0","Y-DEP-1","O-DEP-0","O-DEP-1"
                      ,"Y-diff-DEP","O-diff-DEP")
  
  return(res.dep)
}
# Landmark analysis

ldm_cox <- function(MyDat){
  # Preparation of dataset i.e restriction to patients alive beyond 6 months since diagnosis
  data.ldm <- MyDat[MyDat$futime> 182,]
  
  ldm.y <- data.ldm[data.ldm$Agegp=="[50,75)",]
  ldm.o <- data.ldm[data.ldm$Agegp=="[75,84]",]
  
  # Run Cox models in both groups
  
  ldm_y <- coxph(Surv(futime,status)~ surg + ns(age,knots=median(ldm.y$age),Boundary.knots = quantile(ldm.y$age,c(0.1,0.9))) 
                 + sex + as.factor(deprivation) + as.factor(charlson.c) + as.factor(eth)
                 ,ties = "efron", data=ldm.y)
  
  ldm_o <- coxph(Surv(futime,status)~ surg + ns(age,knots=median(ldm.o$age),Boundary.knots = quantile(ldm.o$age,c(0.1,0.9)))
                 + sex + as.factor(deprivation) + as.factor(charlson.c) + as.factor(eth)
                 ,ties = "efron", data=ldm.o)
  
  # Estimate effect of surgery
  
  # Creation of 2 datasets for each age group
  d0_y <- d1_y <- data.ldm[data.ldm$Agegp=="[50,75)",]
  d0_o <- d1_o <- data.ldm[data.ldm$Agegp=="[75,100]",]
  
  # In all datasets we consider all patients died at 1 year
  d0_y$status <- d1_y$status <- d0_o$status <- d1_o$status <- 1
  
  d0_y$futime <- d1_y$futime <- d0_o$futime <- d1_o$futime <- 365
  
  # 1 dataset will include only untreated
  d0_y$surg <- d0_o$surg <- 0
  
  # 1 dataset will include only treated
  d1_y$surg <- d1_o$surg <- 1
  
  # Predictions for each individuals in all datasets
  d0_y$pred <- exp(-predict(ldm_y,newdata=d0_y,type="expected"))
  d1_y$pred <- exp(-predict(ldm_y,newdata=d1_y,type="expected"))
  
  d0_o$pred <- exp(-predict(ldm_o,newdata=d0_o,type="expected"))
  d1_o$pred <- exp(-predict(ldm_o,newdata=d1_o,type="expected"))
  
  # Difference in 1-year OS
  
  diff_y <- mean(d0_y$pred) - mean(d1_y$pred)
  
  diff_o <- mean(d0_o$pred) - mean(d1_o$pred)
  
  res.ldm        <- round(c(mean(d0_y$pred),mean(d1_y$pred)
                            ,mean(d0_o$pred),mean(d1_o$pred)
                            ,diff_y,diff_o)*100,1)
  
  names(res.ldm) <- c("Y-LDM-O","Y-LDM-1"
                      ,"O-LDM-O","O-LDM-1"
                      ,"Y-diff-LDM","O-diff-LDM")
  
  return(res.ldm)
}

# Delayed entry method

del_cox <- function(MyDat){
  # Create 1 dataset for the treated group
  dat1       <- MyDat[MyDat$surg==1,]
  dat1$exit  <- dat1$futime - dat1$timetosurg
  dat1$event <- dat1$status
  
  dat1_y <- dat1[dat1$Agegp=="[50,75)",]
  dat1_o <- dat1[dat1$Agegp=="[75,84]",]
  
  # Cox models in both groups
  
  del1_y <- coxph(Surv(exit,event)~  ns(age,knots=median(dat1_y$age),Boundary.knots = quantile(dat1_y$age,c(0.1,0.9))) 
                  + sex + as.factor(deprivation) + as.factor(charlson.c)  + as.factor(eth), ties="efron", data=dat1_y)
  
  
  del1_o <- coxph(Surv(exit,event)~  ns(age,knots=median(dat1_o$age),Boundary.knots = quantile(dat1_o$age,c(0.1,0.9)))
                  + sex + as.factor(deprivation) + as.factor(charlson.c)  + as.factor(eth), ties="efron", data=dat1_o)
  
  # Create 1 dataset for the untreated group (including treated patients before they receive treatment)
  dat0       <- MyDat
  dat0$exit  <- ifelse(dat0$surg==0,dat0$futime,dat0$timetosurg)
  dat0$event <- ifelse(dat0$surg==0,dat0$status,0)
  
  # Create 1 dataset for each age group
  dat0_y <- dat0[dat0$Agegp=="[50,75)",]
  dat0_o <- dat0[dat0$Agegp=="[75,84]",]
  
  # Cox models in both datasets
  
  del0_y <- coxph(Surv(exit,event)~  ns(age,knots=median(dat0_y$age),Boundary.knots = quantile(dat0_y$age,c(0.1,0.9))) 
                  + sex + as.factor(deprivation) + as.factor(charlson.c)  + as.factor(eth), ties="efron", data=dat0_y)
  
  
  del0_o <- coxph(Surv(exit,event)~  ns(age,knots=median(dat0_o$age),Boundary.knots = quantile(dat0_o$age,c(0.1,0.9)))
                  + sex + as.factor(deprivation) + as.factor(charlson.c)  + as.factor(eth), ties="efron", data=dat0_o)
  
  # Estimate effect of surgery
  
  # Creation of 2 datasets for each age group
  d0_y <- d1_y <- dat0_y
  d0_o <- d1_o <- dat0_o
  
  # For predictions, we consider all patients died at 1 year after the diagnosis
  d0_y$event <- d1_y$event <- d0_o$event <- d1_o$event <- 1
  
  d0_y$exit <- d1_y$exit <- d0_o$exit <- d1_o$exit <- 365
  
  # Predictions for each individuals in all datasets
  d0_y$pred <- exp(-predict(del0_y,newdata=d0_y,type="expected"))
  d1_y$pred <- exp(-predict(del1_y,newdata=d1_y,type="expected"))
  
  d0_o$pred <- exp(-predict(del0_o,newdata=d0_o,type="expected"))
  d1_o$pred <- exp(-predict(del1_o,newdata=d1_o,type="expected"))
  
  # Difference in 1-year OS
  
  diff_y <- mean(d0_y$pred) - mean(d1_y$pred)
  
  diff_o <- mean(d0_o$pred) - mean(d1_o$pred)
  
  res.del        <- round(c(mean(d0_y$pred),mean(d1_y$pred)
                            ,mean(d0_o$pred),mean(d1_o$pred)
                            ,diff_y,diff_o)*100,1)
  
  names(res.del) <- c("Y-DEL-0","Y-DEL-1","O-DEL-0","O-DEL-1","Y-diff-DEL","O-diff-DEL")
  
  return(res.del)
}

# cat(c("Approaches","Y-OS-0","Y-OS-1","O-OS-0","O-OS-1","Y-diff","O-diff","\n",
#   "Naive approach:",res.naive,"\n",
#       "Time-dependent exposure approach:",res.dep,"\n",
#       "Landmark approach:",res.ldm,"\n",
#       "Delayed entry approach:",res.del ))

# CI using bootstrapping
analysis_boot<-function(dat,indices){
  # Selection of bootstrap sample
  d <- dat[indices,]
  
  # Analysis based on the four methods
  naive <- naive_cox(d)
  ldm   <- ldm_cox(d)
  dep   <- dep_cox(d)
  delay <- del_cox(d)
  
  res <- c(naive,ldm,dep,delay)
  
  return(res)
}

# Bootstrap implementation

fboot <- function(dat,R){
  # Extract method names
  method <- names(analysis_boot(dat,1:1000))
  
  # Running R bootstraps
  b<-boot(dat,analysis_boot,R=R)
  
  # Extract initial estimates and bootstrap SE and variance
  res_boot <- data.frame("Estimate"=b$t0, "SE"=apply(b$t,2,sd), "Var"=(apply(b$t,2,sd))^2)
  
  # Constructing a normal-based 95% CI
  res_boot$low <- res_boot$Estimate-qnorm(0.975)*res_boot$SE
  res_boot$up  <- res_boot$Estimate+qnorm(0.975)*res_boot$SE
  
  # Indicator of whether the CI includes 0
  res_boot$sig <- ifelse(res_boot$low<0 & res_boot$up>0,0,1)
  
  # Adding a variable with the name of the methods
  res_boot$method <- method
  
  return(res_boot)
  
}

result <- fboot(MyDat,1000)

save.image(file="MyFile.RData")
############## END
